# Supplementary material for: Identification and validation of ferroptosis-related lncRNA signatures as a novel prognostic model for glioma
Source: Front Genet. 2022 Sep 20;13:927142. doi: 10.3389/fgene.2022.927142 (PMC9549413; doi:10.3389/fgene.2022.927142)
Supplement: Supplementary file 5 [file DataSheet1.CSV]

	ID	Description	setSize	enrichmentScore	NES	pvalue	p.adjust	qvalues	rank	leading_edge	core_enrichment
EPITHELIAL_MESENCHYMAL_TRANSITION	EPITHELIAL_MESENCHYMAL_TRANSITION	EPITHELIAL_MESENCHYMAL_TRANSITION	199	0.72650546	2.704267728	1.00E-10	1.77E-09	1.08E-09	1770	tags=54%, list=9%, signal=49%	TIMP1/IGFBP2/EMP3/NNMT/TNFRSF12A/POSTN/SERPINE1/SPP1/COL4A1/FMOD/COL6A2/COL3A1/COL1A1/COL4A2/PDLIM4/VIM/LGALS1/EFEMP2/COL1A2/PTX3/MGP/CAPG/SERPINH1/COL5A2/FSTL1/BGN/IGFBP3/MMP14/TGFBI/PCOLCE/SFRP4/VEGFA/TNC/LOX/LUM/FN1/COL5A1/GADD45A/CXCL8/SDC4/CTHRC1/CD44/PLAUR/LOXL1/TNFRSF11B/FBLN5/ITGA5/LAMC1/GPX7/SDC1/MEST/LOXL2/ADAM12/IGFBP4/CCN1/FBLN1/MYL9/THBS1/MMP2/CALU/ACTA2/FLNA/TPM4/TAGLN/ECM2/PMP22/PL…
INTERFERON_GAMMA_RESPONSE	INTERFERON_GAMMA_RESPONSE	INTERFERON_GAMMA_RESPONSE	197	0.695062357	2.583025709	1.00E-10	1.77E-09	1.08E-09	2619	tags=57%, list=14%, signal=50%	METTL7B/SERPING1/SOCS3/CXCL10/C1R/HLA-DRB1/TNFAIP6/SOD2/IFITM3/HLA-DQA1/C1S/NAMPT/CD74/BST2/CCL2/UPP1/PLSCR1/ISG15/VAMP5/HLA-DMA/FPR1/MX1/VAMP8/IFI44/IFITM2/CASP1/CCL5/ICAM1/SECTM1/SOCS1/PSMB9/MYD88/CASP4/OAS2/SAMD9L/HLA-B/NMI/FGL2/PSMB8/FAS/TNFAIP2/LGALS3BP/PARP12/CXCL11/FCGR1A/CFH/IRF7/OAS3/HLA-A/CXCL9/IRF1/GZMA/TRIM21/RSAD2/LATS2/LAP3/CASP3/EPSTI1/IFI35/OASL/CD40/STAT1/PIM1/ST8SIA4/IL6/LCP2/TA…
SYSTEMIC_LUPUS_ERYTHEMATOSUS	SYSTEMIC_LUPUS_ERYTHEMATOSUS	SYSTEMIC_LUPUS_ERYTHEMATOSUS	55	0.799175219	2.497001569	1.00E-10	1.77E-09	1.08E-09	1710	tags=51%, list=9%, signal=47%	C1R/HLA-DRA/FCGR3A/HLA-DRB1/HLA-DPB1/ACTN1/HLA-DPA1/HLA-DQB1/HLA-DQA1/C1S/HLA-DRB5/C3/HLA-DOA/HLA-DMA/HLA-DMB/FCGR2A/HLA-DQA2/C1QB/C1QA/C1QC/C2/FCGR1A/TRIM21/FCGR2B/CD40/CD86/SNRPB/ACTN4
COAGULATION	COAGULATION	COAGULATION	138	0.692399272	2.465749688	1.00E-10	1.77E-09	1.08E-09	2496	tags=45%, list=13%, signal=39%	TIMP1/ANXA1/SERPINE1/SERPING1/C1R/PLAT/MMP9/GNG12/PLAU/F3/SERPINA1/MMP14/C1S/CFI/S100A13/C3/FN1/CPQ/DUSP6/THBS1/RGN/C1QA/MMP2/CAPN5/ANG/CTSK/PRSS23/PROS1/C2/CFD/CFH/OLR1/CSRP1/VWF/CTSB/APOC2/PECAM1/THBD/DPP4/MMP7/CLU/PLEK/F2RL2/APOC1/LEFTY2/P2RY1/ITGA2/MMP11/BMP1/DUSP14/A2M/ADAM9/TFPI2/WDR1/PDGFB/CD9/GNB2/GSN/ITGB3/PEF1/ARF4/MAFF
AUTOIMMUNE_THYROID_DISEASE	AUTOIMMUNE_THYROID_DISEASE	AUTOIMMUNE_THYROID_DISEASE	50	0.804423135	2.454424991	1.00E-10	1.77E-09	1.08E-09	1296	tags=38%, list=7%, signal=36%	HLA-DRA/HLA-DRB1/HLA-DPB1/HLA-DPA1/HLA-DQB1/HLA-DQA1/HLA-DRB5/HLA-DOA/HLA-DMA/HLA-DMB/HLA-DQA2/HLA-B/FAS/HLA-A/HLA-C/HLA-F/CD40/PRF1/CD86
ALLOGRAFT_REJECTION	ALLOGRAFT_REJECTION	ALLOGRAFT_REJECTION	205	0.647095935	2.409118812	1.00E-10	1.77E-09	1.08E-09	2261	tags=40%, list=12%, signal=36%	TIMP1/HLA-DRA/CAPG/MMP9/HLA-DRB1/HLA-DPB1/HLA-DPA1/TGFB2/HLA-DQB1/HLA-DQA1/BCAT1/CD74/HLA-DRB5/CCL2/HLA-DOA/HLA-DMA/LIF/HLA-DMB/HLA-DQA2/CCL5/ICAM1/SOCS1/ITGB2/BCL3/CTSS/FLNA/IFNGR2/HLA-B/GBP2/TLR2/SPI1/FAS/GPR65/C2/SRGN/IRF7/HLA-A/HCLS1/IL18/CXCL9/LYN/HLA-C/GZMA/LY86/CD2/HLA-F/FCGR2B/CD40/NCF4/STAT1/PRF1/ST8SIA4/CCR1/IL6/CD3D/CCR5/ELF4/LCP2/TAP1/CD86/IL2RG/B2M/STAB1/NOS2/CD4/PTPN6/PTPRC/TLR1/IL2…
COMPLEMENT_AND_COAGULATION_CASCADES	COMPLEMENT_AND_COAGULATION_CASCADES	COMPLEMENT_AND_COAGULATION_CASCADES	69	0.746102714	2.402230504	1.00E-10	1.77E-09	1.08E-09	1243	tags=36%, list=6%, signal=34%	SERPINE1/SERPING1/C1R/PLAT/PLAU/F3/SERPINA1/C1S/CFI/C3/PLAUR/F13A1/SERPINA5/C1QB/C5AR1/C1QA/C1QC/PROS1/C2/CFD/CFH/VWF/THBD/C3AR1/TFPI
INTERFERON_ALPHA_RESPONSE	INTERFERON_ALPHA_RESPONSE	INTERFERON_ALPHA_RESPONSE	95	0.702981841	2.372412381	1.00E-10	1.77E-09	1.08E-09	2220	tags=59%, list=12%, signal=52%	CXCL10/IFITM3/C1S/CD74/BST2/PLSCR1/ISG15/MX1/IFI44/IFITM2/CASP1/GMPR/PSMB9/SAMD9L/GBP2/NMI/PSMB8/PARP9/LPAR6/LGALS3BP/PARP12/CXCL11/PROCR/IRF7/TENT5A/IRF1/HLA-C/TRIM21/RSAD2/LAP3/EPSTI1/IFI35/OASL/SAMD9/TAP1/ISG20/TRIM5/IFITM1/B2M/IFIH1/IFI27/CMPK2/MOV10/DHX58/TMEM140/CASP8/TRIM14/PSME2/RTP4/BATF2/PARP14/IL4R/UBA7/HERC6/GBP4/LY6E
GRAFT_VERSUS_HOST_DISEASE	GRAFT_VERSUS_HOST_DISEASE	GRAFT_VERSUS_HOST_DISEASE	37	0.826785141	2.371038819	1.53E-09	2.35E-08	1.43E-08	1296	tags=51%, list=7%, signal=48%	HLA-DRA/HLA-DRB1/HLA-DPB1/HLA-DPA1/HLA-DQB1/HLA-DQA1/HLA-DRB5/HLA-DOA/HLA-DMA/HLA-DMB/HLA-DQA2/HLA-B/FAS/HLA-A/HLA-C/HLA-F/PRF1/IL6/CD86
ECM_RECEPTOR_INTERACTION	ECM_RECEPTOR_INTERACTION	ECM_RECEPTOR_INTERACTION	84	0.713481857	2.357604643	1.00E-10	1.77E-09	1.08E-09	1347	tags=43%, list=7%, signal=40%	SPP1/COL4A1/COL6A2/COL3A1/COL1A1/COL4A2/COL1A2/COL5A2/IBSP/TNC/FN1/COL5A1/SDC4/LAMB1/CD44/ITGA5/LAMC1/ITGA7/SDC1/THBS1/ITGA3/ITGB4/HSPG2/SDC2/THBS4/LAMA2/VWF/COL6A1/COL6A3/COL5A3/LAMB2/LAMC3/ITGA2/LAMA4/ITGB1/HMMR
TNFA_SIGNALING_VIA_NFKB	TNFA_SIGNALING_VIA_NFKB	TNFA_SIGNALING_VIA_NFKB	199	0.630051003	2.345235775	1.00E-10	1.77E-09	1.08E-09	3110	tags=55%, list=16%, signal=46%	SERPINE1/SOCS3/CXCL10/G0S2/PTX3/TNFAIP6/PLAU/F3/SOD2/VEGFA/NAMPT/TNC/CCL2/CEBPD/GADD45A/SDC4/CD44/PLAUR/LIF/CLCF1/CCN1/TGIF1/DUSP5/BCL2A1/ATF3/CCL5/ICAM1/FOSL1/PHLDA2/BCL3/EGR1/ZFP36/IFNGR2/LITAF/PPP1R15A/RCAN1/TLR2/CEBPB/TNFAIP2/MAP2K3/CXCL11/JUNB/SAT1/BHLHE40/JAG1/OLR1/IL18/IRF1/TRIP10/SLC2A3/FOSL2/GPR183/RELB/SERPINB8/BTG3/GEM/PLEK/IER5/IL6/HES1/SPHK1/JUN/TAP1/CDKN1A/STAT5A/IFIH1/RNF19B/GADD45…
INTESTINAL_IMMUNE_NETWORK_FOR_IGA_PRODUCTION	INTESTINAL_IMMUNE_NETWORK_FOR_IGA_PRODUCTION	INTESTINAL_IMMUNE_NETWORK_FOR_IGA_PRODUCTION	44	0.758671408	2.249492603	1.99E-08	2.29E-07	1.39E-07	1296	tags=36%, list=7%, signal=34%	HLA-DRA/HLA-DRB1/HLA-DPB1/HLA-DPA1/HLA-DQB1/HLA-DQA1/HLA-DRB5/HLA-DOA/HLA-DMA/HLA-DMB/HLA-DQA2/CXCR4/CD40/TNFSF13B/IL6/CD86
LEISHMANIA_INFECTION	LEISHMANIA_INFECTION	LEISHMANIA_INFECTION	68	0.698747795	2.24799895	4.26E-09	5.49E-08	3.34E-08	3106	tags=60%, list=16%, signal=51%	HLA-DRA/FCGR3A/HLA-DRB1/HLA-DPB1/HLA-DPA1/TGFB2/HLA-DQB1/HLA-DQA1/HLA-DRB5/C3/HLA-DOA/HLA-DMA/HLA-DMB/FCGR2A/HLA-DQA2/CYBA/ITGB2/MYD88/IFNGR2/TLR2/FCGR1A/NCF4/STAT1/NCF2/JUN/ITGB1/NOS2/NCF1/PTPN6/FOS/TGFB3/NFKBIB/ITGAM/IRAK4/ITGA4/PTGS2/IL10/FCGR3B/IL1B/ELK1/IL1A
E2F_TARGETS	E2F_TARGETS	E2F_TARGETS	198	0.601645701	2.24254147	1.00E-10	1.77E-09	1.08E-09	3218	tags=51%, list=17%, signal=43%	CDC20/MYBL2/PTTG1/BIRC5/CDKN2C/TK1/RRM2/ASF1B/CDCA8/CCNB2/KIF2C/TOP2A/UBE2S/UBE2T/CKS2/AURKB/SPC24/MELK/CDKN3/WEE1/TACC3/KIF4A/MCM2/CDK1/KPNA2/DLGAP5/TFRC/AURKA/RPA3/PCNA/CKS1B/RFC2/TCF19/AK2/PLK1/GINS1/CENPM/PRDX4/DEPDC1/RNASEH2A/RAD51AP1/BUB1B/TRIP13/SMC4/LMNB1/HMGB2/MAD2L1/TIMELESS/HMMR/CDKN1A/EZH2/RACGAP1/MCM5/SPAG5/MCM6/SNRPB/CHEK1/TUBG1/POLD1/POLE4/MXD3/ESPL1/CHEK2/DCTPP1/CENPE/MCM4/CDK4/OR…
ASTHMA	ASTHMA	ASTHMA	28	0.819369597	2.210103039	1.72E-07	1.58E-06	9.63E-07	314	tags=43%, list=2%, signal=42%	HLA-DRA/HLA-DRB1/HLA-DPB1/HLA-DPA1/HLA-DQB1/HLA-DQA1/HLA-DRB5/HLA-DOA/HLA-DMA/HLA-DMB/FCER1G/HLA-DQA2
INFLAMMATORY_RESPONSE	INFLAMMATORY_RESPONSE	INFLAMMATORY_RESPONSE	200	0.585594008	2.182595438	1.00E-10	1.77E-09	1.08E-09	3401	tags=54%, list=18%, signal=44%	TIMP1/PDPN/EMP3/SERPINE1/CXCL10/TNFAIP6/F3/ADM/MMP14/RGS16/NAMPT/OSMR/BST2/CCL2/MSR1/CXCL8/PLAUR/LIF/CLEC5A/ITGA5/FPR1/CD14/CCL5/CHST2/C5AR1/ICAM1/HRH1/IFNGR2/RGS1/APLNR/LPAR1/TLR2/NMI/AHR/CXCL11/IRF7/OLR1/IL18/CXCL9/IRF1/LYN/MET/CD48/GPR183/CD40/CYBB/AQP9/IL6/SPHK1/IRAK2/LCP2/C3AR1/IFITM1/STAB1/CDKN1A/MARCO/TLR1/OSM/TNFRSF1B/TNFSF10/GNA15/CD69/RTP4/ADGRE1/CCL20/PTGER4/CSF3R/HAS2/KLF6/PTAFR/IL1R1…
ANGIOGENESIS	ANGIOGENESIS	ANGIOGENESIS	36	0.740933624	2.111275384	2.41E-06	1.85E-05	1.13E-05	1051	tags=44%, list=5%, signal=42%	TIMP1/POSTN/S100A4/SPP1/COL3A1/COL5A2/FSTL1/VEGFA/PDGFA/LUM/SERPINA5/STC1/JAG1/OLR1/NRP1/THBD
HYPOXIA	HYPOXIA	HYPOXIA	200	0.56520237	2.106592791	1.00E-10	1.77E-09	1.08E-09	3223	tags=50%, list=17%, signal=42%	SERPINE1/S100A4/ANXA2/BGN/F3/ADM/IGFBP3/CAVIN1/LDHA/TGFBI/VEGFA/LOX/COL5A1/SDC4/PLAUR/HMOX1/MT1E/CAV1/CP/PLIN2/CCN1/KDELR3/ATF3/CHST2/ANGPTL4/CASP6/STC1/CXCR4/FBP1/ZFP36/CAVIN3/PPP1R15A/LXN/AK4/GLRX/HK2/BHLHE40/SDC2/DCN/SLC2A3/CA12/FOSL2/PIM1/GCK/IL6/JUN/GAPDH/ISG20/UGP2/SELENBP1/PGK1/ERRFI1/CDKN1A/AKAP12/P4HA2/GPC1/CITED2/FOS/IER3/PDK3/TGFB3/TPI1/DDIT3/PGM2/GPI/SLC2A5/TMEM45A/TNFAIP3/DUSP1/HSPA5…
IL6_JAK_STAT3_SIGNALING	IL6_JAK_STAT3_SIGNALING	IL6_JAK_STAT3_SIGNALING	85	0.632253612	2.09696181	1.29E-07	1.29E-06	7.83E-07	3295	tags=55%, list=17%, signal=46%	TNFRSF12A/SOCS3/CXCL10/PLA2G2A/OSMR/TNFRSF1A/CD44/HMOX1/CD14/SOCS1/MYD88/IFNGR2/TLR2/FAS/CXCL11/CXCL9/IRF1/IL13RA1/STAT1/PIM1/CCR1/IL6/IL10RB/JUN/IL2RG/IL2RA/TNFRSF1B/BAK1/CSF3R/A2M/IL1R1/IL4R/CD9/ACVRL1/ITGB3/ITGA4/MAP3K8/IL1R2/PTPN2/CXCL1/CSF2RB/IL1B/PIK3R5/STAT2/CCL7/CSF2RA/IL7
COMPLEMENT	COMPLEMENT	COMPLEMENT	199	0.55863617	2.079408692	1.77E-10	2.91E-09	1.77E-09	3147	tags=46%, list=16%, signal=39%	TIMP1/LTF/SERPINE1/SERPING1/COL4A2/LGALS3/C1R/S100A9/PLAT/F3/SERPINA1/MMP14/C1S/S100A13/PLSCR1/C3/FN1/CA2/CPQ/PLAUR/FCER1G/CP/DUSP6/ANXA5/DUSP5/CASP1/CCL5/C1QA/ANG/PSMB9/CTSS/CASP4/C1QC/CTSC/CEBPB/C2/CFH/IRF7/APOBEC3G/OLR1/CSRP1/IRF1/MT3/LYN/GZMA/CTSB/LAP3/CASP3/DPP4/GCA/CLU/PLEK/PIM1/CPM/APOC1/IL6/LCP2/PLA2G4A/PFN1/APOBEC3F/CASP7/CTSL/PPP4C/PRKCD/TNFAIP3/HSPA5/ADAM9/TFPI2/WAS/SH2B3/RHOG/ITGAM/PD…
HEMATOPOIETIC_CELL_LINEAGE	HEMATOPOIETIC_CELL_LINEAGE	HEMATOPOIETIC_CELL_LINEAGE	85	0.624519297	2.071309821	2.41E-07	2.13E-06	1.30E-06	3837	tags=48%, list=20%, signal=39%	HLA-DRA/HLA-DRB1/HLA-DRB5/CD44/ITGA5/CD14/ITGA3/TFRC/FCGR1A/CD2/CD37/IL6/CD3D/ITGA2/CD4/IL2RA/ANPEP/CD3E/CSF3R/IL1R1/IL4R/ITGAM/CD8A/CD9/ITGA1/ITGB3/CD34/ITGA4/IL7R/IL1R2/CD33/CD7/CD55/IL1B/IL1A/CSF2RA/IL7/CD8B/CD36/CSF3/CD5
ANTIGEN_PROCESSING_AND_PRESENTATION	ANTIGEN_PROCESSING_AND_PRESENTATION	ANTIGEN_PROCESSING_AND_PRESENTATION	80	0.627209888	2.0547306	7.79E-07	6.30E-06	3.83E-06	2463	tags=40%, list=13%, signal=35%	HLA-DRA/HLA-DRB1/HLA-DPB1/HLA-DPA1/HLA-DQB1/HLA-DQA1/CD74/HLA-DRB5/HLA-DOA/HLA-DMA/HLA-DMB/HLA-DQA2/HSPA6/CTSS/HLA-B/HLA-A/HLA-C/CTSB/HLA-F/HSPA1B/TAP1/CIITA/B2M/CD4/CTSL/PDIA3/PSME2/HSPA5/HLA-E/CD8A/CALR/IFI30
TYPE_I_DIABETES_MELLITUS	TYPE_I_DIABETES_MELLITUS	TYPE_I_DIABETES_MELLITUS	41	0.699683749	2.041132576	9.55E-06	6.86E-05	4.18E-05	1296	tags=44%, list=7%, signal=41%	HLA-DRA/HLA-DRB1/HLA-DPB1/HLA-DPA1/HLA-DQB1/HLA-DQA1/HLA-DRB5/HLA-DOA/HLA-DMA/HLA-DMB/HLA-DQA2/HLA-B/FAS/HLA-A/HLA-C/HLA-F/PRF1/CD86
G2M_CHECKPOINT	G2M_CHECKPOINT	G2M_CHECKPOINT	192	0.540371939	2.00184196	4.30E-09	5.49E-08	3.34E-08	3023	tags=44%, list=16%, signal=38%	CDC20/UBE2C/MYBL2/PTTG1/BIRC5/CDKN2C/HOXC10/CCNB2/TPX2/PBK/KIF2C/TOP2A/NUSAP1/UBE2S/CKS2/AURKB/CCNA2/CDKN3/TACC3/KIF4A/CENPA/MCM2/CDK1/BCL3/KPNA2/TROAP/E2F1/NDC80/NEK2/ATF5/AURKA/GINS2/CDC45/CKS1B/DTYMK/PRC1/BUB1/PLK1/CDC6/CENPF/SMC4/LMNB1/TTK/EXO1/RAD54L/MAD2L1/MAP3K20/HMMR/EZH2/HMGN2/RACGAP1/CHAF1A/MCM5/MCM6/CHEK1/ESPL1/STIL/CENPE/CDK4/ORC6/MKI67/MT2A/HMGA1/KIF15/E2F2/ORC5/DBF4/MCM3/MEIS1/DDX39…
DNA_REPLICATION	DNA_REPLICATION	DNA_REPLICATION	36	0.694427331	1.978756641	6.01E-05	0.000354499	0.000215782	4350	tags=69%, list=23%, signal=54%	MCM2/RPA3/PCNA/RFC2/RNASEH2A/MCM5/MCM6/POLD1/POLE4/MCM4/LIG1/RFC3/RFC4/MCM3/POLE2/POLA2/SSBP1/RPA2/FEN1/POLD3/POLD4/POLE3/PRIM2/PRIM1/POLD2
CELL_CYCLE	CELL_CYCLE	CELL_CYCLE	123	0.554554263	1.958477064	3.02E-07	2.57E-06	1.56E-06	2659	tags=41%, list=14%, signal=35%	CDC20/PTTG1/TGFB2/CDKN2C/CCNB1/GADD45A/CCNB2/CCNA2/WEE1/MCM2/CDK2/CDK1/E2F1/CDC45/PCNA/BUB1/PLK1/CDC6/BUB1B/HDAC1/TTK/ORC1/CDC25C/CDK6/MAD2L1/CDKN1A/GADD45B/MCM5/MCM6/CHEK1/TGFB3/MAD2L2/MDM2/ESPL1/CHEK2/MCM4/CDK4/ORC6/E2F2/ORC5/DBF4/MCM3/SFN/PKMYT1/SKP2/CCNE1/ANAPC11/CCNA1/CDC7/CDC25A
APOPTOSIS	APOPTOSIS	APOPTOSIS	227	0.521074018	1.955331323	3.38E-09	4.86E-08	2.96E-08	3106	tags=43%, list=16%, signal=36%	TIMP1/ANXA1/TNFRSF12A/LGALS3/PLAT/BGN/SOD2/HSPB1/TGFB2/IFITM3/LUM/GADD45A/DPYD/EMP1/TNFRSF1A/CD44/HMOX1/TOP2A/CAV1/CD14/WEE1/TSPO/ATF3/CASP1/MMP2/CASP6/CDK2/MYD88/CASP4/IL1RAP/FAS/IGFBP6/SAT1/LMNA/IL18/IRF1/DCN/CASP3/CD2/DAP/BTG3/TRADD/HMGB2/CLU/GPX1/PRF1/IL6/BAX/IRAK2/JUN/TAP1/ISG20/CDKN1A/CASP7/GADD45B/SLC20A1/IER3/PSEN2/CASP8/TNFSF10/DDIT3/GNA15/CD69/HGF/RIPK1/ERBB2/BIRC3/MGMT/IL1R1/FADD/LEF1/…
VIRAL_MYOCARDITIS	VIRAL_MYOCARDITIS	VIRAL_MYOCARDITIS	68	0.607390904	1.954087189	1.32E-05	9.21E-05	5.61E-05	1296	tags=37%, list=7%, signal=34%	HLA-DRA/HLA-DRB1/HLA-DPB1/HLA-DPA1/HLA-DQB1/HLA-DQA1/HLA-DRB5/HLA-DOA/HLA-DMA/HLA-DMB/CAV1/HLA-DQA2/RAC2/ICAM1/ITGB2/HLA-B/ACTB/HLA-A/LAMA2/HLA-C/CASP3/HLA-F/CD40/PRF1/CD86
FOCAL_ADHESION	FOCAL_ADHESION	FOCAL_ADHESION	199	0.511548107	1.904133024	9.98E-08	1.04E-06	6.35E-07	2368	tags=35%, list=12%, signal=31%	SPP1/COL4A1/COL6A2/COL3A1/COL1A1/COL4A2/COL1A2/FLNC/COL5A2/ACTN1/IBSP/VEGFA/MYL12A/TNC/PDGFA/FN1/COL5A1/LAMB1/ITGA5/LAMC1/CAV1/VAV3/ITGA7/MYL9/THBS1/ZYX/RAC2/ITGA3/FLNA/PDGFD/ACTB/ITGB4/SHC1/CAV2/VASP/THBS4/LAMA2/VWF/COL6A1/MET/COL6A3/COL5A3/LAMB2/LAMC3/CDC42/MYL12B/JUN/ITGA2/LAMA4/ITGB1/PARVB/PARVG/HGF/RAP1B/ERBB2/ACTN4/ITGB5/BIRC3/PPP1CA/THBS3/VAV1/PDGFB/ITGA1/PAK1/PIK3CD/PDGFRB/ITGB3/ITGA4/DIA…
PROTEASOME	PROTEASOME	PROTEASOME	44	0.631940648	1.873730574	0.000134812	0.000738259	0.000449375	4989	tags=57%, list=26%, signal=42%	PSMB9/PSMB8/PSMD8/PSMA5/PSME2/PSMC2/PSMA7/SEM1/PSMC4/PSMB10/PSMA2/PSMB3/PSMB2/PSMA1/PSMB4/PSMA4/PSMD14/PSMD12/PSMC1/PSMB1/PSMA3/PSME1/POMP/PSMD13/PSMD6
CYTOKINE_CYTOKINE_RECEPTOR_INTERACTION	CYTOKINE_CYTOKINE_RECEPTOR_INTERACTION	CYTOKINE_CYTOKINE_RECEPTOR_INTERACTION	260	0.493613389	1.867154182	5.68E-09	6.88E-08	4.19E-08	4066	tags=36%, list=21%, signal=29%	TNFRSF12A/CXCL10/CXCL14/TGFB2/VEGFA/OSMR/PDGFA/CCL2/CXCL8/TNFRSF1A/TNFRSF11B/LIF/CLCF1/NGFR/CCL5/TNFRSF19/CXCR4/CTF1/TNFRSF14/IFNGR2/IL1RAP/FAS/CXCL11/IL18/CXCL9/MET/IL13RA1/CD40/TNFSF13B/CCR1/IL6/CCR5/IL10RB/IL2RG/IL2RA/OSM/TGFB3/TNFRSF1B/TNFSF10/HGF/CCL20/CSF3R/IL1R1/IL10RA/IL4R/TGFBR2/TNFRSF10B/CD70/CXCL16/TNFRSF4/PDGFB/TNFSF12/ACVRL1/PDGFRB/TNFSF13/TNFSF14/TGFBR1/IL7R/TNFRSF10C/TNFRSF18/TNFRS…
GLYCOLYSIS	GLYCOLYSIS	GLYCOLYSIS	197	0.501875999	1.865096842	1.63E-07	1.56E-06	9.49E-07	3391	tags=41%, list=18%, signal=34%	IGFBP3/LDHA/TGFBI/VEGFA/PYGL/COL5A1/CD44/SDC1/KDELR3/SLC16A3/CHST6/CENPA/KIF20A/CHST2/ANGPTL4/CASP6/STC1/CDK1/CXCR4/CAPN5/ANG/AURKA/AK4/GUSB/PLOD1/GLRX/PLOD2/SPAG4/HK2/PPIA/SDC2/DCN/MET/DEPDC1/IL13RA1/CHPF2/HS2ST1/TPST1/ISG20/UGP2/HMMR/PGK1/P4HA2/GPC1/CITED2/TXN/IER3/PDK3/TPI1/PGM2/CHPF/HSPA5/GALE/MIF/GYS1/G6PD/ALG1/B4GALT1/TPBG/PSMC4/SRD5A3/ADORA2B/CLN6/NANP/SLC25A13/ENO1/FUT8/GMPPB/GNPDA1/PKM/S…
IL2_STAT5_SIGNALING	IL2_STAT5_SIGNALING	IL2_STAT5_SIGNALING	199	0.493561475	1.83718147	7.94E-07	6.30E-06	3.83E-06	3232	tags=46%, list=17%, signal=39%	SPP1/CXCL10/CAPG/RGS16/IFITM3/SPRY4/HOPX/PLSCR1/CA2/EMP1/CD44/LIF/SOCS2/PLIN2/CTSZ/SOCS1/SWAP70/AHR/FGL2/SYNGR2/HK2/BATF3/GPR65/BHLHE40/SLC1A5/ETV4/DRC1/GALM/CDC6/COL6A1/SERPINB6/SLC2A3/CD48/TWSG1/CASP3/ADAM19/NRP1/EEF1AKMT1/ECM1/PIM1/SLC39A8/F2RL2/SPRED2/BATF/CISH/CD86/FAH/MUC1/NFKBIZ/CST7/DHRS3/GADD45B/CDCP1/IL2RA/TNFRSF1B/TNFSF10/MYO1C/SNX9/NFIL3/KLF6/ST3GAL4/IL10RA/IL4R/PNP/CD83/MYO1E/TNFRSF4…
STARCH_AND_SUCROSE_METABOLISM	STARCH_AND_SUCROSE_METABOLISM	STARCH_AND_SUCROSE_METABOLISM	51	0.592079415	1.816424418	0.000217741	0.001164661	0.000708924	2098	tags=22%, list=11%, signal=19%	PYGL/GUSB/HK2/HK3/GCK/UGP2/PGM2/GPI/GBE1/GYS1/PGM1
PRIMARY_IMMUNODEFICIENCY	PRIMARY_IMMUNODEFICIENCY	PRIMARY_IMMUNODEFICIENCY	35	0.642684404	1.812818436	0.001550762	0.006149574	0.003743219	4049	tags=54%, list=21%, signal=43%	CD40/CD3D/TAP1/CIITA/JAK3/IL2RG/CD4/PTPRC/CD3E/CD8A/BTK/UNG/IL7R/RFXANK/LCK/BLNK/CD8B/ZAP70/TAP2
LYSOSOME	LYSOSOME	LYSOSOME	121	0.511904577	1.803156748	4.43E-05	0.00027568	0.000167805	4181	tags=45%, list=22%, signal=36%	SLC11A1/CTSZ/NPC2/TCIRG1/CTSS/CTSK/LAPTM5/CTSC/HEXB/CD63/GUSB/GLA/FUCA1/CTSB/CD164/ATP6V0B/AP1S2/GNS/CTSA/GLB1/NAGA/ACP5/CTSL/AGA/ARSA/SUMF1/MAN2B1/AP4M1/CTSD/PLA2G15/CLN5/CTSW/GALC/GALNS/SGSH/NEU1/AP3S1/CD68/LGMN/AP1S1/GBA/HEXA/ACP2/LAMP3/AP4B1/AP1M1/LAPTM4A/SMPD1/MCOLN1/DNASE2/ABCB9/CTNS/NAGLU/AP1S3/LAMP1
P53_SIGNALING_PATHWAY	P53_SIGNALING_PATHWAY	P53_SIGNALING_PATHWAY	68	0.558283924	1.796101087	0.000306388	0.001499347	0.000912646	2519	tags=43%, list=13%, signal=37%	SERPINE1/STEAP3/IGFBP3/CCNB1/RRM2/GADD45A/CCNB2/THBS1/CDK2/CDK1/FAS/GTSE1/CASP3/SHISA5/BAX/CDK6/CDKN1A/TP53I3/GADD45B/DDB2/CHEK1/CASP8/MDM2/CHEK2/CDK4/TNFRSF10B/SFN/CCNE1/CYCS
MISMATCH_REPAIR	MISMATCH_REPAIR	MISMATCH_REPAIR	23	0.685555407	1.793352216	0.002007064	0.007567618	0.004606376	4714	tags=70%, list=25%, signal=53%	RPA3/PCNA/RFC2/EXO1/POLD1/LIG1/RFC3/RFC4/SSBP1/RPA2/POLD3/POLD4/MSH2/POLD2/MLH1/RFC5
GLUTATHIONE_METABOLISM	GLUTATHIONE_METABOLISM	GLUTATHIONE_METABOLISM	48	0.593739124	1.791054002	0.000578155	0.002659512	0.001618834	3957	tags=54%, list=21%, signal=43%	RRM2/GPX7/SMS/MGST2/OPLAH/LAP3/GPX1/MGST1/TXNDC12/GCLM/GGT5/GSTK1/ANPEP/G6PD/SRM/GSTM1/GSTM5/GGCT/GSS/MGST3/GSTO1/GSTM4/IDH1/ODC1/PGD/GSR
REACTIVE_OXYGEN_SPECIES_PATHWAY	REACTIVE_OXYGEN_SPECIES_PATHWAY	REACTIVE_OXYGEN_SPECIES_PATHWAY	49	0.590831158	1.790930679	0.000340431	0.00163123	0.000992923	3168	tags=47%, list=16%, signal=39%	FTL/PDLIM1/SOD2/LSP1/GLRX/JUNB/NQO1/PRDX4/FES/PRDX1/LAMTOR5/MGST1/PRDX6/GCLM/TXN/SBNO2/GLRX2/G6PD/HHEX/SELENOS/EGLN2/ATOX1/ABCC1
AMINO_SUGAR_AND_NUCLEOTIDE_SUGAR_METABOLISM	AMINO_SUGAR_AND_NUCLEOTIDE_SUGAR_METABOLISM	AMINO_SUGAR_AND_NUCLEOTIDE_SUGAR_METABOLISM	42	0.598929406	1.762643873	0.0015028	0.006063931	0.003691088	4014	tags=52%, list=21%, signal=42%	HEXB/HK2/CYB5R1/HK3/GCK/RENBP/FPGT/UGP2/PGM2/GPI/GALE/PGM1/UAP1/NANP/GMPPB/GNPDA1/GALK1/NANS/NPL/HEXA/NAGK/UXS1
KRAS_SIGNALING_UP	KRAS_SIGNALING_UP	KRAS_SIGNALING_UP	199	0.472585023	1.759100926	7.17E-06	5.32E-05	3.24E-05	1982	tags=37%, list=10%, signal=33%	SPP1/CXCL10/G0S2/PLAT/MMP9/PLAU/GPNMB/IGFBP3/TMEM176B/RGS16/TMEM158/TMEM176A/CA2/EMP1/PLAUR/F13A1/LIF/FCER1G/LY96/DUSP6/ANGPTL4/SERPINA3/CXCR4/ITGB2/CTSS/PLVAP/LAPTM5/PPP1R15A/SPRY2/ENG/GLRX/PSMB8/HOXD11/PDCD1LG2/ETV4/CFH/FUCA1/PLEK2/SLPI/LAT2/GNG11/PECAM1/CD37/NRP1/CROT/LCP1/GYPC/C3AR1/TFPI/IGF2/ACE/ITGA2/IL2RG/ADGRL4/EPHB2/AKAP12/ETV5/KCNN4/MMP11/TNFRSF1B/ADAMDEC1/GALNT3/TNFAIP3/CCL20/ALDH1A3/F…
LEUKOCYTE_TRANSENDOTHELIAL_MIGRATION	LEUKOCYTE_TRANSENDOTHELIAL_MIGRATION	LEUKOCYTE_TRANSENDOTHELIAL_MIGRATION	116	0.492934549	1.721874257	9.04E-05	0.000506849	0.000308517	3100	tags=40%, list=16%, signal=33%	MMP9/MSN/ACTN1/MYL12A/VAV3/CYBA/MYL9/RAC2/ICAM1/MMP2/CXCR4/ITGB2/ACTB/CD99/VASP/F11R/PECAM1/CYBB/NCF4/CLDN10/CDC42/NCF2/MYL12B/SIPA1/VCAM1/ITGB1/NCF1/ESAM/RAP1B/ACTN4/ITGAL/RASSF5/VAV1/ITGAM/CLDN23/PIK3CD/ITGA4/RAP1A/GNAI3/CTNNA1/CDH5/JAM3/VCL/CLDN11/PIK3R5/CLDN1
PHENYLALANINE_METABOLISM	PHENYLALANINE_METABOLISM	PHENYLALANINE_METABOLISM	18	0.689683734	1.719265691	0.009847318	0.031456711	0.019147563	2407	tags=44%, list=13%, signal=39%	MAOB/IL4I1/HPD/PRDX6/ALDH1A3/MIF/ALDH3A1/ALDH3B1
TOLL_LIKE_RECEPTOR_SIGNALING_PATHWAY	TOLL_LIKE_RECEPTOR_SIGNALING_PATHWAY	TOLL_LIKE_RECEPTOR_SIGNALING_PATHWAY	102	0.502407954	1.713822171	0.000279837	0.001430279	0.000870604	3079	tags=34%, list=16%, signal=29%	SPP1/CXCL10/CXCL8/LY96/CD14/CCL5/MYD88/CTSK/TLR2/MAP2K3/CXCL11/IRF7/CXCL9/CD40/STAT1/IL6/JUN/CD86/IRF3/TLR1/FOS/CASP8/RIPK1/FADD/IKBKE/IRF5/IRAK4/PIK3CD/TLR8/MAP3K8/TLR7/TLR3/IL1B/AKT2/PIK3R5
MTORC1_SIGNALING	MTORC1_SIGNALING	MTORC1_SIGNALING	196	0.461557875	1.711254106	1.53E-05	0.000103636	6.31E-05	4303	tags=48%, list=22%, signal=38%	SERPINH1/LDHA/BCAT1/NAMPT/RRM2/IGFBP5/SKAP2/MCM2/STC1/CXCR4/ITGB2/TFRC/CTSC/AURKA/PPP1R15A/AK4/GLRX/FGL2/PLOD2/GLA/HK2/MAP2K3/BHLHE40/SLC1A5/PPIA/BUB1/PLK1/SLC2A3/SLA/PRDX1/SDF2L1/GAPDH/CORO1A/PGK1/PSPH/CDKN1A/TPI1/DDIT3/TUBG1/GPI/HSPA5/TES/PSMC2/NFIL3/NFKBIB/GBE1/MCM4/TRIB3/G6PD/PNP/SYTL2/PNO1/PGM1/HPRT1/CD9/DDX39A/CCT6A/PSMC4/ACTR3/IFRD1/CALR/UNG/IFI30/RPN1/CDC25A/ENO1/SLC6A6/PDK1/LGMN/PSMG1/RI…
P53_PATHWAY	P53_PATHWAY	P53_PATHWAY	194	0.451273781	1.675638948	3.00E-05	0.000191468	0.000116545	2597	tags=31%, list=14%, signal=27%	S100A4/STEAP3/RGS16/S100A10/PDGFA/UPP1/GADD45A/HMOX1/LIF/TM4SF1/SDC1/VAMP8/ATF3/CASP1/SOCS1/PHLDA3/ITGB4/PPP1R15A/PCNA/FAS/SERTAD3/PLK3/SAT1/PROCR/FUCA1/ST14/TAX1BP3/EPHA2/CEBPA/IER5/BAX/SPHK1/AEN/JUN/TAP1/CDKN1A/RNF19B/DEF6/DDB2/FOS/IER3/DDIT3/RAP2B/BAK1/MAPKAPK3/MDM2/TRIAP1/TRIB3/RRAD/HDAC3/RHBDF2/SFN/CTSD/HBEGF/SEC61A1/IFI30/DRAM1/PLK2/EPS8L2/SLC35D1/VDR
CELL_ADHESION_MOLECULES_CAMS	CELL_ADHESION_MOLECULES_CAMS	CELL_ADHESION_MOLECULES_CAMS	131	0.469373672	1.666159858	0.000242056	0.001265293	0.000770179	2359	tags=35%, list=12%, signal=31%	HLA-DRA/HLA-DRB1/HLA-DPB1/HLA-DPA1/HLA-DQB1/HLA-DQA1/CD58/HLA-DRB5/SDC4/HLA-DOA/HLA-DMA/HLA-DMB/HLA-DQA2/SDC1/CD276/ICAM1/ITGB2/HLA-B/PDCD1LG2/HLA-A/SDC2/CD99/NECTIN2/F11R/HLA-C/CD2/PECAM1/HLA-F/CD40/CDH4/CLDN10/VCAM1/CD86/ITGB1/CD4/PTPRC/ESAM/ITGAL/CD274/PVR/HLA-E/ITGAM/CD8A/CLDN23/CD34/ITGA4
ESTROGEN_RESPONSE_LATE	ESTROGEN_RESPONSE_LATE	ESTROGEN_RESPONSE_LATE	198	0.446425751	1.663983069	7.29E-05	0.000419106	0.000255108	2639	tags=31%, list=14%, signal=27%	LTF/FABP5/S100A9/CDC20/CXCL14/SERPINA1/MDK/CA2/CD44/TOP2A/CAV1/DYNLT3/SERPINA5/MEST/IGFBP4/SNX10/KIF20A/SERPINA3/PDLIM3/ZFP36/ASS1/GINS2/GLA/FKBP5/PRSS23/ST14/MYOF/CDC6/CA12/NXT1/RNASEH2A/BTG3/SLC29A1/BLVRB/BATF/RBBP8/CISH/ISG20/PTPN6/GAL/FGFR3/FOS/EMP2/IMPA2/MICB/STIL/GALE/NAB2/TFPI2/SLC26A2/CHST8/SFN/HPRT1/PTGES/CD9/TPBG/PLK4/ALDH3B1/CCNA1/AREG/TSPAN13/CYP4F11
DRUG_METABOLISM_OTHER_ENZYMES	DRUG_METABOLISM_OTHER_ENZYMES	DRUG_METABOLISM_OTHER_ENZYMES	51	0.542030311	1.662880126	0.001946235	0.007460567	0.004541215	3379	tags=22%, list=18%, signal=18%	TYMP/TK1/UPP1/DPYD/GUSB/IMPDH1/HPRT1/ITPA/NAT1/CES1/CDA
PATHOGENIC_ESCHERICHIA_COLI_INFECTION	PATHOGENIC_ESCHERICHIA_COLI_INFECTION	PATHOGENIC_ESCHERICHIA_COLI_INFECTION	55	0.519164834	1.622116622	0.006763249	0.022875696	0.013924337	3193	tags=40%, list=17%, signal=33%	TUBA1C/TUBB6/LY96/CD14/ARPC1B/ACTB/HCLS1/ARPC5/CDC42/TUBA1B/TUBB4B/ITGB1/TUBB2A/TUBA1A/WAS/ARPC4/ARPC3/KRT18/ARPC2/ARPC1A/CLDN1/TUBB
BLADDER_CANCER	BLADDER_CANCER	BLADDER_CANCER	42	0.541886236	1.594766336	0.010052748	0.03167304	0.019279242	2089	tags=33%, list=11%, signal=30%	MMP9/TYMP/VEGFA/CXCL8/THBS1/MMP2/E2F1/CDKN1A/FGFR3/ERBB2/MDM2/CDK4/E2F2/RASSF1
JAK_STAT_SIGNALING_PATHWAY	JAK_STAT_SIGNALING_PATHWAY	JAK_STAT_SIGNALING_PATHWAY	155	0.437506996	1.577563739	0.00072426	0.003203457	0.00194993	3295	tags=26%, list=17%, signal=22%	IL13RA2/SOCS3/SPRY4/OSMR/SPRY1/LIF/CLCF1/SOCS2/SOCS1/CTF1/IFNGR2/SPRY2/IL13RA1/STAT1/PIM1/IL6/SPRED2/CISH/IL10RB/JAK3/IL2RG/STAT5A/PTPN6/IL2RA/OSM/STAT6/CSF3R/SPRED1/IL10RA/IL4R/PIK3CD/IL7R/IL2RB/IL20RA/IL10/CSF2RB/AKT2/PIK3R5/STAT2/CSF2RA/IL7
PYRIMIDINE_METABOLISM	PYRIMIDINE_METABOLISM	PYRIMIDINE_METABOLISM	97	0.464195267	1.569081987	0.003630032	0.013045427	0.007940695	5102	tags=47%, list=27%, signal=35%	TYMP/TYMS/TK1/RRM2/UPP1/DCTD/DPYD/POLR2L/DTYMK/POLR2I/CMPK2/NME2/POLR1D/POLD1/NME5/CANT1/POLE4/PNP/POLE2/POLA2/NME1/CTPS1/POLR2J/POLR2H/ITPA/POLD3/NME3/CDA/POLD4/POLE3/NT5C3A/PRIM2/POLR2G/POLR3C/PRIM1/NT5C/POLD2/UPRT/POLR3K/NME7/RRM1/POLR1C/POLR2E/POLR2C/CMPK1/POLR3G
TYROSINE_METABOLISM	TYROSINE_METABOLISM	TYROSINE_METABOLISM	42	0.529358307	1.557896753	0.014656984	0.042672232	0.025974402	3490	tags=29%, list=18%, signal=23%	MAOB/IL4I1/HPD/FAH/ALDH1A3/AOX1/MIF/ALDH3A1/ALDH3B1/BUD23/HGD/PNMT
ARACHIDONIC_ACID_METABOLISM	ARACHIDONIC_ACID_METABOLISM	ARACHIDONIC_ACID_METABOLISM	58	0.492003651	1.547952764	0.011423372	0.035031676	0.021323629	2431	tags=24%, list=13%, signal=21%	PLA2G2A/PLA2G5/CBR1/GPX7/PTGS1/ALOX5/GPX1/PLA2G4A/CBR3/GGT5/TBXAS1/PTGES/EPHX2/PTGS2
DNA_REPAIR	DNA_REPAIR	DNA_REPAIR	148	0.430892143	1.540018743	0.001337005	0.005491272	0.003342514	4354	tags=43%, list=23%, signal=34%	TYMS/RPA3/PCNA/RFC2/HCLS1/BCAM/TAF13/RAD51/ZWINT/POLR2I/CMPK2/DDB2/POLR1D/POLD1/CANT1/POLE4/STX3/TAF12/PNP/LIG1/RFC3/RFC4/HPRT1/CCNO/CETN2/POLA2/NME1/POLR2J/TARBP2/SEC61A1/ERCC1/SF3A3/BCAP31/POLR2H/ITPA/RPA2/GUK1/FEN1/POLD3/COX17/TMED2/GTF2B/NME3/CLP1/CDA/TAF10/DGUOK/APRT/ALYREF/RAE1/MPC2/POLD4/NT5C3A/ADRM1/SNAPC5/SDCBP/POLR2G/POLR3C/TP53/PRIM1/NT5C/TAF9/GPX4/GTF2A2
APICAL_JUNCTION	APICAL_JUNCTION	APICAL_JUNCTION	200	0.410136613	1.52863979	0.000668271	0.003013772	0.00183447	3070	tags=32%, list=16%, signal=28%	MMP9/MSN/FLNC/ACTN1/MDK/TGFBI/TNFRSF11B/SKAP2/MYL9/ZYX/CD276/RAC2/ICAM1/ITGA3/MMP2/ACTB/ITGB4/SHC1/AMIGO2/RRAS/CD99/VASP/NECTIN2/VWF/PECAM1/CDH4/FSCN1/MYL12B/ACTG2/MAP3K20/ITGA2/VCAM1/CD86/ITGB1/PFN1/PTPRC/CDH6/TUBG1/ACTN4/BMP1/TSPAN4/ADAM9/THBS3/CD274/JUP/MPZL2/FYB1/SYK/COL16A1/B4GALT1/CD34/CAP1/CNN2/LAYN/TRAF1/ARPC2/ADAM15/CTNNA1/MYH9/JAM3/NEXN/VCL/CDH11/CLDN11/AKT2
SMALL_CELL_LUNG_CANCER	SMALL_CELL_LUNG_CANCER	SMALL_CELL_LUNG_CANCER	84	0.462542358	1.528408887	0.007580503	0.024907368	0.015161006	2519	tags=32%, list=13%, signal=28%	COL4A1/COL4A2/FN1/LAMB1/LAMC1/ITGA3/CDK2/E2F1/CKS1B/LAMA2/LAMB2/LAMC3/CDK6/ITGA2/LAMA4/ITGB1/NOS2/BIRC3/CDK4/TRAF5/E2F2/SKP2/PIK3CD/CCNE1/PTGS2/TRAF1/CYCS
REGULATION_OF_ACTIN_CYTOSKELETON	REGULATION_OF_ACTIN_CYTOSKELETON	REGULATION_OF_ACTIN_CYTOSKELETON	212	0.397684592	1.485921245	0.001105308	0.004755494	0.002894648	3079	tags=33%, list=16%, signal=28%	MSN/GNG12/ACTN1/MYL12A/PDGFA/TMSB4X/FN1/ITGA5/VAV3/ITGA7/IQGAP1/CD14/MYL9/RAC2/ITGA3/ARPC1B/ITGB2/PDGFD/ACTB/ITGB4/SSH3/IQGAP2/RRAS/ARPC5/IQGAP3/SLC9A1/CDC42/MYL12B/SCIN/ITGA2/ITGB1/PFN1/FGFR3/BDKRB2/ACTN4/FGFR1/ITGB5/ITGAL/PPP1CA/ITGAX/WAS/NCKAP1L/VAV1/LIMK1/ITGAM/PDGFB/ITGA1/PAK1/PIK3CD/PDGFRB/CYFIP1/GSN/ITGB3/ITGA4/DIAPH1/ARPC4/MYLK/ARPC3/NRAS/ARPC2/ARPC1A/PAK4/ARHGEF1/MYH9/FGF1/PPP1CB/VCL/PIP…
MYOGENESIS	MYOGENESIS	MYOGENESIS	198	0.397384761	1.481190348	0.002704663	0.009874166	0.006010362	1892	tags=24%, list=10%, signal=22%	AEBP1/COL6A2/COL3A1/COL1A1/COL4A2/IGFBP3/SOD3/LSP1/SLN/DES/ITGA7/WWTR1/ADAM12/MYBPH/IGFBP7/CTF1/PDLIM7/CHRNA1/TAGLN/ITGB4/APLNR/SYNGR2/TEAD4/BHLHE40/CFD/NQO1/LAMA2/CNN3/SH3BGR/COL6A3/COX7A1/CLU/PICK1/FKBP1B/SPHK1/ITGB1/CDKN1A/TPM2/GADD45B/FXYD1/BDKRB2/PSEN2/PTP4A3/MYO1C/ITGB5/TPM3/ACSL1/COL15A1
UV_RESPONSE_UP	UV_RESPONSE_UP	UV_RESPONSE_UP	156	0.409691676	1.477882104	0.004556513	0.015641761	0.009521072	3169	tags=33%, list=16%, signal=28%	IGFBP2/MMP14/SOD2/CA2/SHOX2/HMOX1/GGH/ATF3/ICAM1/NKX2-5/CDK2/PDLIM3/TFRC/AP2S1/JUNB/NPTX2/IRF1/LYN/CYB5R1/CASP3/HLA-F/BTG3/DNAJB1/HYAL2/IL6/TAP1/GAL/FOS/PRKCD/BAK1/RAB27A/UROD/RRAD/RFC4/GCH1/MSX1/CCNE1/SELENOW/MGAT1/RPN1/CREG1/POLR2H/PRKACA/ATP6V1F/CEBPG/MRPL23/FEN1/YKT6/NAT1/ASNS/SULT1A1
NATURAL_KILLER_CELL_MEDIATED_CYTOTOXICITY	NATURAL_KILLER_CELL_MEDIATED_CYTOTOXICITY	NATURAL_KILLER_CELL_MEDIATED_CYTOTOXICITY	131	0.40103665	1.423580419	0.01041525	0.032371722	0.019704526	3925	tags=37%, list=20%, signal=29%	FCGR3A/FCER1G/VAV3/TYROBP/RAC2/ICAM1/ITGB2/IFNGR2/HLA-B/SHC1/FAS/HCST/HLA-A/HLA-C/CD48/CASP3/MICA/PRF1/LCP2/PTPN6/ULBP3/ULBP2/TNFSF10/MICB/ITGAL/NFATC4/TNFRSF10B/VAV1/SYK/HLA-E/PAK1/PIK3CD/NFATC1/NRAS/TNFRSF10C/TNFRSF10D/ULBP1/FCGR3B/PIK3R5/LCK/NFATC2/GZMB/PIK3R3/ARAF/PTK2B/CD247/ZAP70/SH3BP2
UV_RESPONSE_DN	UV_RESPONSE_DN	UV_RESPONSE_DN	143	0.396764985	1.420765733	0.013920683	0.041375784	0.02518526	2315	tags=29%, list=12%, signal=26%	SERPINE1/COL3A1/ANXA2/COL1A1/COL1A2/COL5A2/F3/IGFBP5/FBLN5/LAMC1/MT1E/CAV1/CCN1/EFEMP1/LPAR1/PMP22/BHLHE40/FZD2/ADGRL2/SDC2/LTBP1/MET/RUNX1/SNAI2/CAP2/NRP1/TFPI/SIPA1L1/SLC22A18/CITED2/RND3/ERBB2/DUSP1/DLC1/HAS2/MGMT/RBPMS/TGFBR2/PIK3CD/PDGFRB/FHL2/ITGB3
XENOBIOTIC_METABOLISM	XENOBIOTIC_METABOLISM	XENOBIOTIC_METABOLISM	197	0.374616017	1.392166893	0.007712547	0.024984309	0.01520784	3651	tags=31%, list=19%, signal=25%	SERPINE1/ABCC3/TMEM176B/TGFB2/CBR1/BCAT1/UPP1/CA2/TNFRSF1A/HMOX1/CYP27A1/IGFBP4/FBLN1/SERTAD1/CASP6/FBP1/FAS/PROS1/SLC1A5/NQO1/EPHA2/PTGR1/CROT/ASL/AQP9/TPST1/BLVRB/FAH/ENPEP/AOX1/IL1R1/SSR3/JUP/MT2A/GCH1/HPRT1/PTGES/PSMB10/ALDH3A1/TDO2/CYP2S1/SLC35D1/PTS/SLC35B1/GSS/POR/SLC6A6/GSTO1/ABCD2/NINJ1/CFB/CES1/GSTM4/CDA/AHCY/ACP2/CD36/MAN1A1/IDH1/AP4B1/ACOX2
MYC_TARGETS_V1	MYC_TARGETS_V1	MYC_TARGETS_V1	195	0.354450898	1.316826624	0.014875866	0.042768116	0.026032766	5180	tags=39%, list=27%, signal=29%	CDC20/LDHA/TYMS/PRPS2/CCNA2/MCM2/CDK2/KPNA2/CDC45/PCNA/PPIA/SNRPD2/PRDX4/PSMD8/MAD2L1/PGK1/MCM5/MCM6/SNRPG/MCM4/CDK4/PSMA7/RFC4/SRM/HPRT1/PSMC4/NME1/CTPS1/PRPF31/IFRD1/PSMA2/PSMB3/RUVBL2/PSMB2/SSBP1/LSM7/AP3S1/USP1/PSMA1/MRPL23/PHB/PSMA4/HSPE1/RAN/PSMD14/RPS5/POLE3/ODC1/SNRPA1/ACP1/SERBP1/PABPC4/EIF4E/RPS2/SNRPB2/GOT2/EIF2S2/COX5A/NOP16/POLD2/ETF1/CUL1/CBX3/NDUFAB1/TXNL4A/RRM1/VDAC1/SRSF2/SRSF7/S…
OLFACTORY_TRANSDUCTION	OLFACTORY_TRANSDUCTION	OLFACTORY_TRANSDUCTION	376	-0.35777576	-1.427647703	0.000297761	0.001488803	0.000906228	3222	tags=3%, list=17%, signal=3%	CNGA4/CALM3/CALM1/PRKACB/OR2L13/GUCA1B/OR4N2/CAMK2A/GRK3/PRKG2/CAMK2G/PRKX/GNAL
MELANOGENESIS	MELANOGENESIS	MELANOGENESIS	101	-0.419303472	-1.449113889	0.014031788	0.041375784	0.02518526	3619	tags=33%, list=19%, signal=27%	WNT5B/GNAQ/PLCB3/ADCY7/CALM3/CALM1/DVL3/PRKACB/DCT/KIT/CREB3L4/MAPK1/TCF7L1/GSK3B/PRKCG/PLCB4/WNT3/TCF7L2/ADCY8/CAMK2A/CREBBP/EP300/CAMK2G/PRKCB/PRKX/ADCY5/EDNRB/PRKCA/ADCY2/GNAI1/GNAO1/PLCB1/WNT7B
RIBOSOME	RIBOSOME	RIBOSOME	86	-0.451605559	-1.515239609	0.007474629	0.024907368	0.015161006	4817	tags=45%, list=25%, signal=34%	RPLP0/RPL27A/RPL32/RPS27A/RPL29/RPL11/RPL8/RSL24D1/RPL24/RPLP2/RPL31/RPL37A/RPL5/FAU/RPL26/RPL10/RPL7A/RPL13/RPL19/RPS4X/RPS17/RPS20/RPL34/RPS3/RPL23/RPS12/RPL7/RPL36AL/RPS13/RPL22/RPS6/RPS25/RPL30/RPL37/RPL15/RPS23/RPL3/RPS24/RPL4
TASTE_TRANSDUCTION	TASTE_TRANSDUCTION	TASTE_TRANSDUCTION	51	-0.512502273	-1.560413008	0.003848344	0.013605284	0.008281478	3324	tags=25%, list=17%, signal=21%	ASIC2/TAS2R19/TAS2R31/PRKACB/TAS2R5/PDE1A/GNB3/CACNA1B/TAS2R4/ADCY8/PRKX/CACNA1A/KCNB1
PANCREAS_BETA_CELLS	PANCREAS_BETA_CELLS	PANCREAS_BETA_CELLS	40	-0.533843396	-1.575307196	0.012617473	0.038184457	0.023242713	2357	tags=30%, list=12%, signal=26%	G6PC2/NKX2-2/NEUROD1/SST/SYT13/AKT3/STXBP1/PAK3/PCSK2/DCX/ABCC8/CHGA
ERBB_SIGNALING_PATHWAY	ERBB_SIGNALING_PATHWAY	ERBB_SIGNALING_PATHWAY	87	-0.478740476	-1.606358858	0.002099966	0.007790196	0.004741859	3285	tags=43%, list=17%, signal=35%	PTK2/MAPK9/NRG2/BRAF/GAB1/TGFA/PIK3CB/MAPK1/SOS1/SRC/STAT5B/CBL/PIK3CA/GSK3B/ABL1/PRKCG/ERBB3/CBLB/CDKN1B/SHC3/ABL2/CRKL/SOS2/CAMK2A/SHC2/MAPK10/MAPK8/CAMK2G/PRKCB/MYC/AKT3/ERBB4/PAK3/PRKCA/PAK5/NRG3/PIK3R1
WNT_SIGNALING_PATHWAY	WNT_SIGNALING_PATHWAY	WNT_SIGNALING_PATHWAY	150	-0.448078912	-1.629063794	0.000366128	0.001718558	0.001046079	3029	tags=36%, list=16%, signal=31%	WNT5B/CHP1/SENP2/PLCB3/PORCN/MAPK9/LRP5/PPP2R5C/SMAD3/DVL3/ROCK1/PRKACB/PRICKLE1/FRAT2/PRICKLE2/AXIN2/TCF7L1/CCND1/NFAT5/GSK3B/CTBP2/LRP6/PPP3CA/FBXW11/PRKCG/PLCB4/WNT3/TCF7L2/RAC3/APC/CHD8/PPP3CB/CAMK2A/BTRC/CREBBP/FRAT1/MAPK10/EP300/MAPK8/CAMK2G/VANGL2/PRKCB/PPP2R5A/MYC/PRKX/CSNK1E/PRKCA/APC2/PLCB1/CXXC4/NKD1/WNT7B/DAAM2/SFRP2
CALCIUM_SIGNALING_PATHWAY	CALCIUM_SIGNALING_PATHWAY	CALCIUM_SIGNALING_PATHWAY	177	-0.450549699	-1.659095466	4.63E-05	0.000280263	0.000170595	3570	tags=33%, list=19%, signal=27%	GNAQ/CHP1/GRIN2A/PLCB3/SLC8A1/ADCY7/CALM3/CALM1/PLCD3/HTR2C/PRKACB/CACNA1C/GRIN2D/PLN/ATP2A2/GRM1/CACNA1H/PDE1A/ITPR2/TRPC1/GRM5/CACNA1D/CACNA1I/PPP3CA/PRKCG/ERBB3/PLCB4/CACNA1B/CAMK4/CACNA1E/ADRA1A/RYR1/ADCY8/HTR2A/ATP2B3/PPP3CB/CAMK2A/TACR1/GRIN2C/ATP2B2/P2RX6/CAMK2G/PRKCB/PRKX/CHRM1/ERBB4/EDNRB/CACNA1A/PRKCA/ADCY2/CD38/P2RX7/SLC8A2/SLC8A3/GNAL/PDGFRA/PLCB1/GRIN1
WNT_BETA_CATENIN_SIGNALING	WNT_BETA_CATENIN_SIGNALING	WNT_BETA_CATENIN_SIGNALING	42	-0.559768287	-1.665239851	0.003904125	0.013605284	0.008281478	2220	tags=38%, list=12%, signal=34%	AXIN2/HDAC11/HDAC5/NCOR2/KAT2A/RBPJ/FRAT1/HEY2/NOTCH1/MYC/CSNK1E/HEY1/GNAI1/PTCH1/NKD1/DLL1
PHOSPHATIDYLINOSITOL_SIGNALING_SYSTEM	PHOSPHATIDYLINOSITOL_SIGNALING_SYSTEM	PHOSPHATIDYLINOSITOL_SIGNALING_SYSTEM	76	-0.510578875	-1.693273055	0.001116507	0.004755494	0.002894648	3494	tags=38%, list=18%, signal=31%	PIK3C3/PLCB3/PI4KA/CALM3/CALM1/PLCD3/PTEN/PIK3CB/DGKD/PIK3C2A/ITPR2/PIK3CA/PRKCG/PLCB4/SYNJ1/INPP5A/PIKFYVE/DGKG/INPP1/PIP4K2B/PIP4K2A/CDS2/ITPK1/DGKI/PRKCB/PRKCA/DGKB/PIK3R1/PLCB1
LONG_TERM_DEPRESSION	LONG_TERM_DEPRESSION	LONG_TERM_DEPRESSION	70	-0.520072084	-1.696458616	0.001215802	0.005084264	0.00309477	2528	tags=36%, list=13%, signal=31%	GRM1/MAPK1/ITPR2/JMJD7-PLA2G4B/GRM5/PRKCG/PLCB4/CRHR1/GUCY1A2/GUCY1A1/GNAZ/RYR1/PLA2G6/PRKG2/IGF1R/PRKCB/CACNA1A/PRKCA/GNAI1/GRID2/GRIA3/GNAO1/PLCB1/GRIA1/GRIA2
HEDGEHOG_SIGNALING	HEDGEHOG_SIGNALING	HEDGEHOG_SIGNALING	36	-0.617828116	-1.772278488	0.001825292	0.007115545	0.004331201	2240	tags=44%, list=12%, signal=39%	ADGRG1/NRCAM/TLE3/AMOT/CRMP1/LDB1/HEY2/NF1/HEY1/CNTFR/PTCH1/CDK5R1/L1CAM/RTN1/OPHN1/SLIT1
NEUROACTIVE_LIGAND_RECEPTOR_INTERACTION	NEUROACTIVE_LIGAND_RECEPTOR_INTERACTION	NEUROACTIVE_LIGAND_RECEPTOR_INTERACTION	270	-0.469005605	-1.807203406	3.26E-08	3.57E-07	2.17E-07	1489	tags=17%, list=8%, signal=16%	S1PR1/ADRA1A/CRHR1/GLP1R/GABRA1/HTR2A/GABRB1/TACR1/HTR1A/GLRB/GRIN2C/CHRM4/P2RX6/PARD3/CHRM1/EDNRB/TSHR/NTSR2/GLRA3/GRIK4/CHRNA4/CHRNB2/GRIN3A/GABRD/HRH3/P2RX7/GRID1/GRID2/GRIA3/GRIA1/THRA/SSTR2/GABRG2/GABRG1/GABBR2/GRIK2/GRIN1/SSTR1/GABRB3/GABRA3/CALCRL/ADCYAP1R1/GRIA2/VIPR2/GRIA4/PRLHR/GABBR1
LONG_TERM_POTENTIATION	LONG_TERM_POTENTIATION	LONG_TERM_POTENTIATION	70	-0.593225165	-1.935081641	2.61E-05	0.000171476	0.000104377	3570	tags=54%, list=19%, signal=44%	GNAQ/CHP1/GRIN2A/PLCB3/RPS6KA2/CALM3/CALM1/BRAF/RAPGEF3/PRKACB/CACNA1C/GRIN2D/GRM1/MAPK1/GRIN2B/ITPR2/GRM5/PPP1R12A/PPP3CA/PRKCG/PLCB4/CAMK4/RPS6KA6/ADCY8/PPP3CB/CAMK2A/CREBBP/GRIN2C/EP300/CAMK2G/PRKCB/PRKX/PPP1R1A/PRKCA/PLCB1/GRIA1/GRIN1/GRIA2
